# Supplementary material for: Cerebellum-Cortical Interaction in Spatial Navigation and Its Alteration in Dementias
Source: Brain Sci. 2022 Apr 20;12(5):523. doi: 10.3390/brainsci12050523 (PMC9138670; doi:10.3390/brainsci12050523)
Supplement: Supplementary file 1 [file brainsci-12-00523-s001.zip]

Archive with 1 entries (1 files):
- brainsci-1680665-supplementary.pdf
